# Supplementary material for: Genetic Polymorphism Drives Susceptibility Between Bacteria and Bacteriophages
Source: Front Microbiol. 2021 Mar 24;12:627897. doi: 10.3389/fmicb.2021.627897 (PMC8024471; doi:10.3389/fmicb.2021.627897)
Supplement: Supplementary Table 1 — Detailed four base frequency information on polymorphism sites in the genomes of the bacteria and the phages. [file Table_1.XLSX]

## Sheet: Sheet1
Polymorphic site	Ref	The percentage of each base on sites of AB91118
		A	T	C	G
16257	A	0.834637	0.0972067	0.0156425	0.052514
29501	T	0.0456876	0.870396	0.0596737	0.0242424
31379	G	0.0229682	0.0689046	0.0335689	0.874558
39590	T	0.022831	0.918316	0.0502283	0.00862506
47135	T	0.0389739	0.895905	0.0547607	0.0103601
130681	A	0.783491	0.0787736	0.109434	0.0283019
134225	A	0.919737	0.0184211	0.054386	0.00745614
135859	A	0.783759	0.0789234	0.115876	0.0214416
139122	G	0.0544584	0.0287253	0.0245362	0.89228
153454	T	0.0413965	0.846883	0.0832918	0.0284289
180850	A	0.787938	0.0719844	0.118191	0.0218872
183964	C	0.0057073	0.00163066	0.938035	0.054627
184409	A	0.919134	0.0176757	0.0574459	0.00574459
282150	A	0.851185	0.049763	0.0530806	0.0459716
297303	A	0.913043	0.0592313	0.0144928	0.0132325
298798	A	0.900297	0.0569733	0.0148368	0.0278932
319487	T	0.0899329	0.824832	0.0510067	0.0342282
326991	T	0.05051	0.919864	0.0213696	0.00825643
337684	A	0.863196	0.0423686	0.0551302	0.0393058
360883	C	0.062724	0.0913978	0.724014	0.121864
360891	A	0.820611	0.177481	0.0019084	0
360897	T	0.123967	0.869835	0.00619835	0
360901	C	0.00205339	0.063655	0.932238	0.00205339
360907	T	0.00429184	0.94206	0	0.0536481
364238	A	0.853604	0.0630631	0.0427928	0.0405405
373592	T	0.0491886	0.846349	0.0836714	0.0207911
377523	A	0.866221	0.0526756	0.0434783	0.0376254
378985	T	0.0526316	0.87232	0.0360624	0.0389864
391507	A	0.914565	0.0585842	0.00488202	0.0219691
451359	A	0.817705	0.0937705	0.0314754	0.0570492
464384	T	0.057971	0.897025	0.020595	0.0244088
466056	T	0.0625303	0.881241	0.0358701	0.0203587
470873	A	0.867049	0.0537018	0.0427529	0.0364963
479132	A	0.888107	0.0303816	0.0540941	0.0274176
488206	T	0.0451613	0.833065	0.0508065	0.0709677
572898	T	0.0306258	0.887705	0.0705726	0.0110963
597630	A	0.919048	0.052381	0.0119048	0.0166667
638663	T	0.071115	0.927568	0.00131694	0
646260	C	0	0.0735867	0.926413	0
646262	C	0.0721599	0.000487567	0.925402	0.00195027
646263	T	0.0870416	0.909535	0.00342298	0
646284	G	0.0721108	0.00095511	0.00095511	0.925979
646302	A	0.942761	0.001443	0.000481	0.0553151
674332	C	0.0510949	0.020073	0.911496	0.0173358
683650	A	0.874233	0.0364264	0.0180215	0.071319
701634	T	0.0586236	0.830926	0.0560748	0.0543755
705523	A	0.819753	0.0444444	0.0288066	0.106996
710431	T	0.0351803	0.862357	0.0378188	0.0646438
749090	T	0.0528391	0.931388	0.00788644	0.00788644
752964	T	0.147668	0.681347	0.11399	0.0569948
780505	C	0.0730337	0.0379213	0.859551	0.0294944
870521	T	0.0441617	0.862275	0.0411677	0.0523952
883109	A	0.858845	0.0619416	0.016081	0.0631328
885938	A	0.90247	0.0297657	0.0139329	0.0538315
888351	A	0.895646	0.0533033	0.00750751	0.0435435
895481	T	0.0560992	0.849315	0.0430528	0.0515329
919260	C	0.0500447	0.0178731	0.91689	0.0151921
920013	T	0.0575916	0.923793	0.0145433	0.00407214
980250	T	0.0641593	0.821903	0.034292	0.079646
990681	A	0.874245	0.0513078	0.0201207	0.054326
1031466	A	0.83399	0.0540236	0.0512099	0.0607766
1042042	T	0.0443243	0.858378	0.0410811	0.0562162
1063672	A	0.807492	0.0668563	0.0720721	0.0535799
1126594	A	0.897727	0.0511364	0.0170455	0.0340909
1130438	T	0.0701169	0.839733	0.0400668	0.0500835
1153158	T	0.0576784	0.911319	0.0201875	0.0108147
1176233	A	0.887372	0.0290102	0.0802048	0.00341297
1176236	T	0.0108514	0.932387	0.0559265	0.000834725
1176239	G	0.0759494	0.0712025	0.0799051	0.772943
1195489	T	0.0825688	0.857798	0.0336391	0.0259939
1208522	T	0.0477759	0.855574	0.0439319	0.0527183
1212336	A	0.841134	0.0863546	0.023731	0.0487805
1246551	A	0.92612	0.056244	0.0119161	0.00571973
1256341	T	0.05837	0.910793	0.0209251	0.00991189
1256364	G	0.0229759	0.0798687	0.0251641	0.871991
1276705	T	0.0207048	0.900881	0.00881057	0.0696035
1280264	T	0.0810811	0.795164	0.0151731	0.108582
1287521	G	0.0233546	0.052017	0.0169851	0.907643
1301054	A	0.864595	0.0643729	0.0210877	0.0499445
1306764	C	0	0.0953947	0.903783	0.000822368
1306767	T	0.000844595	0.923986	0	0.0751689
1306768	G	0.0708263	0.00252951	0	0.926644
1306776	A	0.938356	0.000856164	0.0590753	0.00171233
1306779	G	0.0580205	0.000853242	0.00170648	0.93942
1315303	T	0.0663957	0.869919	0.0121951	0.0514905
1317482	A	0.880383	0.0388091	0.0127592	0.0680489
1327013	T	0.0541796	0.848297	0.0363777	0.0611455
1342785	A	0.860372	0.0401808	0.0567554	0.0426921
1346067	T	0.049332	0.839671	0.0570401	0.0539568
1354158	T	0.0583215	0.907539	0.0135135	0.0206259
1391410	T	0.0234202	0.916041	0.00751215	0.053027
1395121	T	0.076742	0.799435	0.0221281	0.101695
1406184	T	0.0564644	0.900792	0.0290237	0.0137203
1412196	T	0.0645695	0.85596	0.0298013	0.0496689
1425218	A	0.866953	0.0515021	0.0429185	0.0386266
1435481	C	0.0267241	0.0206897	0.893103	0.0594828
1436252	A	0.831074	0.0552659	0.0688217	0.0448384
1445499	A	0.914141	0.0858586	0	0
1445502	G	0.0148883	0.0719603	0.00248139	0.91067
1445505	T	0.174641	0.825359	0	0
1445513	G	0.0982533	0.0502183	0.10917	0.742358
1446407	T	0.0539112	0.862579	0.0369979	0.0465116
1465518	A	0.91169	0.0250128	0.0117407	0.0515569
1521110	A	0.809634	0.0516541	0.0145096	0.124202
1546264	T	0.0267094	0.896368	0.0619658	0.0149573
1551607	T	0.05215	0.8957	0.032022	0.0201281
1568643	T	0.0196706	0.92086	0.00777676	0.0516926
1572358	T	0.0774347	0.792399	0.0251781	0.104988
1596863	C	0.133841	0.0130577	0.829162	0.0239391
1596901	C	0.00842993	0.0263435	0.91254	0.052687
1652786	G	0.0415648	0.0953545	0.0440098	0.819071
1678228	G	0.0255057	0.0325418	0.0677221	0.87423
1702924	A	0.851759	0.0722362	0.0232412	0.0527638
1714127	T	0.0532122	0.895522	0.03634	0.0149254
1717319	A	0.821978	0.0622711	0.0578755	0.0578755
1718438	A	0.863758	0.0348993	0.0369128	0.0644295
1724091	T	0.0204798	0.915155	0.0538327	0.0105325
1732235	T	0.0286494	0.906548	0.0518417	0.0129604
1756327	T	0.0750586	0.833464	0.0476935	0.0437842
1760433	T	0.0607071	0.825884	0.0893929	0.024016
1781373	A	0.903762	0.0533683	0.0227472	0.0201225
1855677	T	0.0607985	0.846642	0.0462795	0.0462795
1863330	T	0.00866426	0.92491	0.00794224	0.0584838
1867783	G	0.0201005	0.0577889	0.0175879	0.904523
1871799	A	0.844082	0.0195918	0.0522449	0.0840816
1941751	T	0.0867834	0.847134	0.0382166	0.0278662
1950170	T	0.0812721	0.85689	0.0318021	0.0300353
1950925	T	0.0630734	0.854358	0.0355505	0.0470183
2063404	A	0.856124	0.051199	0.0213869	0.0712897
2114543	T	0.0666667	0.844944	0.0651685	0.023221
2121115	C	0.00896414	0.0149402	0.923307	0.0527888
2142820	A	0.868421	0.0599415	0.0336257	0.0380117
2142973	T	0.0343915	0.902116	0.0515873	0.0119048
2146930	T	0.158434	0.763281	0.055918	0.0223672
2163314	A	0.912779	0.0608519	0.00507099	0.0212982
2191029	T	0.050237	0.876777	0.0218009	0.0511848
2209113	A	0.897494	0.0569476	0.0273349	0.0182232
2216297	A	0.894283	0.0689115	0.00783085	0.0289742
2310699	T	0.0781499	0.821372	0.0510367	0.0494418
2322770	T	0.080108	0.825383	0.0639064	0.0306031
2330384	T	0.0634921	0.875661	0.0251323	0.0357143
2350836	A	0.908619	0.0529595	0.0134995	0.0249221
2362126	C	0.119461	0.0481696	0.776493	0.0558767
2362127	C	0.052	0.016	0.922	0.01
2362148	T	0.0336634	0.908911	0.0534653	0.0039604
2362151	G	0.0627306	0.0867159	0.0147601	0.835793
2363060	T	0.0827068	0.823726	0.0626566	0.0309106
2370246	A	0.822368	0.0592105	0.0723684	0.0460526
2371517	T	0.0549645	0.848404	0.0514184	0.0452128
2384832	G	0.0236486	0.0529279	0.0157658	0.907658
2397460	T	0.0524257	0.909233	0.029734	0.0086072
2405305	T	0.0582298	0.79736	0.0675466	0.0768634
2413650	A	0.849304	0.0370943	0.0672334	0.0463679
2482635	T	0.0455568	0.889764	0.0146232	0.0500562
2500242	A	0.832176	0.0393519	0.0949074	0.0335648
2502163	A	0.90901	0.0214095	0.0535236	0.0160571
2510901	T	0.0649351	0.912801	0.012987	0.00927644
2512806	A	0.933911	0.0520043	0.00541712	0.00866739
2526661	G	0.0188679	0.0196541	0.0597484	0.90173
2540324	A	0.877644	0.0558912	0.0203927	0.0460725
2588373	T	0.0335852	0.893367	0.0604534	0.0125945
2588441	A	0.87917	0.0622182	0.0171326	0.0414788
2602262	A	0.867021	0.0521277	0.043617	0.037234
2607811	A	0.864478	0.0572391	0.0429293	0.0353535
2619576	T	0.0514706	0.93984	0.00467914	0.00401069
2629396	T	0.0626649	0.845646	0.0415567	0.0501319
2654581	T	0.0957447	0.787234	0.0744681	0.0425532
2680673	A	0.883244	0.0588235	0.0347594	0.0231729
2682504	A	0.70777	0.0962838	0.123311	0.0726351
2693443	T	0.0413115	0.859016	0.0386885	0.0609836
2741964	T	0.0630508	0.869831	0.0447458	0.0223729
2781610	A	0.85755	0.0446344	0.0531814	0.0446344
2783529	T	0.060462	0.911005	0.0210598	0.00747283
2807816	A	0.85488	0.039924	0.0589354	0.0462611
2814601	A	0.875783	0.0417537	0.0532359	0.0292276
Polymorphic site	Ref	The percentage of each base on sites of R1-3-1
		A	T	C	G
2189	A	0.870021	0.0419287	0.0517121	0.0363382
16257	A	0.811436	0.0973236	0.0316302	0.0596107
29501	T	0.0521907	0.865335	0.0599227	0.0225515
31379	G	0.0120482	0.0550775	0.0309811	0.901893
47135	T	0.0382334	0.889914	0.0632828	0.00856954
130565	A	0.909396	0.0536913	0.0161074	0.0208054
130681	A	0.779637	0.0857741	0.110181	0.0244073
134225	A	0.924689	0.0170268	0.0504257	0.00785855
135859	A	0.776642	0.0708029	0.124088	0.0284672
139122	G	0.0514706	0.0266544	0.0376838	0.884191
149435	A	0.884111	0.0539359	0.0451895	0.0167638
149813	A	0.862264	0.0462264	0.0566038	0.0349057
153454	T	0.047503	0.835566	0.0937881	0.0231425
166438	A	0.928016	0.0505837	0.00389105	0.0175097
180823	A	0.897101	0.0413043	0.00942029	0.0521739
180850	A	0.798606	0.0696864	0.108014	0.0236934
183964	C	0.00846354	0.00130208	0.939453	0.0507812
184409	A	0.90742	0.0236376	0.0597505	0.00919238
220082	A	0.902128	0.0503546	0.0198582	0.0276596
282150	A	0.831515	0.0569697	0.0606061	0.0509091
298798	A	0.879286	0.0735714	0.02	0.0271429
299731	T	0.0483481	0.845286	0.0539887	0.0523771
319487	T	0.0698503	0.844619	0.0577334	0.0277976
326991	T	0.0583607	0.910164	0.0163934	0.015082
360864	C	0.0344262	0.0147541	0.9	0.0508197
360883	C	0.0535714	0.110714	0.739286	0.0964286
360891	A	0.790076	0.206107	0.00381679	0
360894	C	0.0606695	0.0146444	0.922594	0.00209205
360897	T	0.116034	0.877637	0.00632911	0
360901	C	0	0.0641026	0.935897	0
360907	T	0.00226244	0.941176	0	0.0565611
364238	A	0.857728	0.0460594	0.0603889	0.035824
373592	T	0.0462725	0.83162	0.0874036	0.0347044
377523	A	0.842297	0.0546946	0.047402	0.0556062
378985	T	0.0544815	0.888401	0.0289982	0.0281195
391507	A	0.930556	0.0527778	0.00185185	0.0148148
451359	A	0.813869	0.0912409	0.0255474	0.0693431
488206	T	0.0433109	0.841193	0.0529355	0.0625602
561785	A	0.917793	0.0608108	0.00337838	0.018018
572898	T	0.0393886	0.89418	0.0529101	0.0135215
586301	A	0.927469	0.0509259	0.00617284	0.0154321
597630	A	0.909333	0.0573333	0.00933333	0.024
626679	A	0.854866	0.0553691	0.0469799	0.0427852
630525	A	0.840877	0.0601132	0.0551627	0.0438472
638663	T	0.0716704	0.92833	0	0
639874	A	0.920767	0.0504792	0.0121406	0.0166134
646260	C	0	0.0759569	0.924043	0
646262	C	0.0757305	0.00178891	0.921884	0.000596303
646263	T	0.0840336	0.912965	0.00180072	0.00120048
646284	G	0.0796671	0.00059453	0.00237812	0.91736
646302	A	0.937918	0.00121729	0.00182593	0.0590383
653192	T	0.0354417	0.879498	0.0343511	0.0507088
674332	C	0.0535406	0.0207254	0.909326	0.0164076
683650	A	0.850642	0.0460385	0.0283726	0.0749465
684265	C	0.0585227	0.0125	0.896023	0.0329545
701634	T	0.0648995	0.825411	0.0539305	0.0557587
705523	A	0.816814	0.0557522	0.0318584	0.0955752
706853	A	0.89948	0.0508377	0.00866551	0.0410168
710431	T	0.0300501	0.876461	0.0422927	0.0511964
749090	T	0.0508885	0.932956	0.0121163	0.00403877
752964	T	0.18018	0.691441	0.0810811	0.0472973
770596	A	0.892904	0.0341656	0.0558476	0.0170828
780505	C	0.0816901	0.0267606	0.871831	0.0197183
870521	T	0.0590682	0.838602	0.0549085	0.047421
883109	A	0.841064	0.0702592	0.0286494	0.0600273
885938	A	0.89799	0.022338	0.0215934	0.0580789
895481	T	0.0526316	0.859649	0.0398111	0.0479082
920013	T	0.0560816	0.924253	0.0138383	0.00582666
980250	T	0.0824499	0.80212	0.0471143	0.0683157
982093	A	0.85398	0.0526631	0.048474	0.0448833
990681	A	0.870281	0.0638916	0.0193611	0.0464666
992609	T	0.0517688	0.881795	0.0396894	0.0267472
1014579	C	0.0268336	0.0563506	0.883721	0.0330948
1031466	A	0.831899	0.060225	0.0529451	0.0549305
1042042	T	0.0631808	0.85512	0.0413943	0.040305
1063672	A	0.800256	0.0595391	0.0665813	0.0736236
1126594	A	0.89422	0.0523446	0.0152672	0.0381679
1126637	T	0.0503145	0.900419	0.033543	0.0157233
1130438	T	0.0767172	0.829616	0.0419269	0.0517395
1149675	G	0.00636943	0.0509554	0.0138004	0.928875
1153158	T	0.0532003	0.924356	0.0108063	0.0116376
1176233	A	0.901274	0.0159236	0.0785563	0.00424628
1176236	T	0.00520833	0.935417	0.05625	0.003125
1176239	G	0.0754902	0.0490196	0.0568627	0.818627
1195489	T	0.0616855	0.873154	0.0399652	0.0251955
1199029	T	0.0517613	0.917326	0.0273185	0.00359454
1208522	T	0.0461184	0.847809	0.0484243	0.057648
1212029	G	0.259585	0.00377121	0.000628536	0.736015
1212336	A	0.833998	0.0853951	0.0247406	0.0558659
1246551	A	0.914724	0.0638037	0.0141104	0.00736196
1256341	T	0.0526946	0.932934	0.0107784	0.00359281
1256364	G	0.0330579	0.0779221	0.0448642	0.844156
1276705	T	0.014553	0.92377	0.00554401	0.0561331
1280264	T	0.0722333	0.785288	0.0218688	0.12061
1287521	G	0.0142421	0.0773143	0.0152594	0.893184
1301054	A	0.871581	0.0523187	0.0214031	0.0546968
1306764	C	0	0.0893015	0.909814	0.000884173
1306767	T	0	0.927854	0.000913242	0.0712329
1306768	G	0.0695334	0.00274474	0.00365965	0.924062
1306776	A	0.936052	0.000926784	0.0611677	0.00185357
1306779	G	0.0630798	0	0.00185529	0.935065
1315303	T	0.0642202	0.876147	0.0206422	0.0389908
1317482	A	0.894109	0.0320656	0.0178971	0.0559284
1327013	T	0.0613553	0.830586	0.040293	0.0677656
1346067	T	0.0586361	0.820905	0.0599108	0.0605481
1379644	C	0.0512605	0.0378151	0.862185	0.0487395
1391410	T	0.0183366	0.908317	0.00851342	0.064833
1395121	T	0.0850202	0.783401	0.0188934	0.112686
1399101	T	0.0535957	0.881954	0.0325645	0.031886
1406946	A	0.877108	0.053012	0.0349398	0.0349398
1412196	T	0.07743	0.828666	0.0378913	0.0560132
1432336	C	0.0244499	0.0268949	0.888346	0.0603097
1432361	A	0.942686	0.0530368	0.0025663	0.00171086
1435481	C	0.0355649	0.0292887	0.859833	0.0753138
1436252	A	0.84855	0.0590763	0.0526316	0.0397422
1445495	G	0.0714286	0	0.00285714	0.925714
1445499	A	0.906336	0.0909091	0	0.00275482
1445502	G	0.0243243	0.0567568	0.0027027	0.916216
1445505	T	0.196602	0.800971	0	0.00242718
1445513	G	0.0855107	0.0831354	0.125891	0.705463
1446407	T	0.0512541	0.857143	0.0414395	0.0501636
1521110	A	0.804157	0.048761	0.0271783	0.119904
1548502	T	0.0529101	0.928194	0.0173847	0.00151172
1568643	T	0.0205479	0.923288	0.00547945	0.0506849
1572358	T	0.0848441	0.775199	0.0261059	0.113851
1572474	T	0.0543175	0.909471	0.0243733	0.0118384
1575024	A	0.919954	0.0139211	0.00116009	0.0649652
1596863	C	0.0940171	0.0128205	0.866097	0.0270655
1635025	A	0.891393	0.0502049	0.0409836	0.017418
1652758	C	0.0524079	0.0283286	0.896601	0.0226629
1652786	G	0.042029	0.107246	0.0333333	0.817391
1678225	A	0.932447	0.0110742	0.0520487	0.00442968
1678228	G	0.0221753	0.0285111	0.0739176	0.875396
1686860	T	0.0423634	0.849498	0.0423634	0.0657748
1696599	T	0.0630011	0.857961	0.0297824	0.0492554
1702924	A	0.855963	0.0697248	0.0266055	0.0477064
1714127	T	0.0729927	0.876825	0.0355839	0.0145985
1717319	A	0.822917	0.0555556	0.0607639	0.0607639
1718438	A	0.850622	0.039834	0.033195	0.0763485
1729137	T	0.0507614	0.869036	0.0416244	0.0385787
1742509	T	0.051167	0.922801	0.021544	0.00448833
1756327	T	0.0772201	0.820463	0.0482625	0.0540541
1760433	T	0.0616197	0.822183	0.0871479	0.0290493
1802724	T	0.061939	0.912926	0.0152603	0.00987433
1821304	T	0.053913	0.888696	0.0330435	0.0243478
1855677	T	0.057226	0.8516	0.0484966	0.042677
1858336	T	0.021041	0.920266	0.0509413	0.00775194
1863330	T	0.0134745	0.911453	0.00962464	0.0654475
1871799	A	0.845128	0.0225641	0.0594872	0.0728205
1911571	T	0.0358566	0.907371	0.0547809	0.00199203
1933335	T	0.0520478	0.858362	0.0452218	0.0443686
1941751	T	0.0792171	0.845294	0.0484623	0.027027
1950170	T	0.0927152	0.834437	0.031457	0.0413907
1950925	T	0.0646492	0.822558	0.0440165	0.0687758
2048413	T	0.0511811	0.931102	0.0127953	0.00492126
2063404	A	0.853195	0.0440415	0.0250432	0.0777202
2114543	T	0.0602911	0.850312	0.0675676	0.0218295
2142820	A	0.854063	0.0679934	0.0331675	0.0447761
2146930	T	0.168701	0.741398	0.0599334	0.0299667
2163314	A	0.911452	0.0590319	0.00118064	0.0283353
2209113	A	0.863724	0.0537428	0.0403071	0.0422265
2216297	A	0.918638	0.0520341	0.00946074	0.0198676
2310699	T	0.0777778	0.784127	0.0730159	0.0650794
2322770	T	0.093001	0.832215	0.0575264	0.0172579
2329238	A	0.907865	0.0573034	0.0314607	0.00337079
2330384	T	0.0571827	0.874477	0.0209205	0.0474198
2331506	A	0.907371	0.0587649	0.00796813	0.0258964
2345322	T	0.0563747	0.918474	0.0182134	0.00693842
2350836	A	0.883355	0.0629096	0.0183486	0.0353866
2362126	C	0.114053	0.0610998	0.775967	0.0488798
2362151	G	0.0792683	0.0569106	0.0203252	0.843496
2363060	T	0.0845725	0.816914	0.0715613	0.0269517
2370246	A	0.828423	0.0641248	0.0606586	0.0467938
2405305	T	0.066107	0.809024	0.0608604	0.0640084
2413650	A	0.848765	0.0493827	0.0596708	0.0421811
2478046	A	0.910891	0.0334158	0.0049505	0.0507426
2482635	T	0.0562599	0.87401	0.00950872	0.0602219
2500242	A	0.818713	0.0491228	0.0842105	0.0479532
2502163	A	0.895539	0.0348205	0.0500544	0.0195865
2526661	G	0.0144092	0.0115274	0.0691643	0.904899
2540324	A	0.858634	0.0607211	0.0265655	0.0540797
2588441	A	0.862201	0.0602871	0.0277512	0.0497608
2607811	A	0.881389	0.0520733	0.045323	0.021215
2621986	A	0.86236	0.0547753	0.0463483	0.0365169
2629396	T	0.0753363	0.802691	0.058296	0.0636771
2654581	T	0.0742496	0.832543	0.0552923	0.0379147
2680673	A	0.873482	0.0637652	0.0313765	0.0313765
2682504	A	0.742358	0.0917031	0.101892	0.0640466
2689465	T	0.0368098	0.876534	0.0360429	0.0506135
2693443	T	0.0358056	0.860188	0.0468883	0.0571185
2708262	T	0.0574788	0.887002	0.023514	0.0320052
2741964	T	0.0564885	0.869466	0.0496183	0.0244275
2745039	G	0.0464904	0.0501367	0.0428441	0.860529
2768855	T	0.0531829	0.912168	0.00725222	0.0273973
2781610	A	0.858881	0.0304136	0.06691	0.0437956
2783529	T	0.0513219	0.912908	0.0264386	0.00933126

## Sheet: Sheet2
Polymorphic site	Ref	The percentage of each base on sites of LQ7
		A	T	C	G
2963	A	0.966174	0.000545577	0.0332802	0
4588	A	0.968016	0.000634598	0.0312645	8.46131e-05
9643	T	0.0431886	0.955525	0.000413508	0.000872961
9738	G	0.000170003	0.0521909	0.000850015	0.946789
56499	A	0.922228	0.000179404	0.0774578	0.000134553
56522	A	0.957392	0.000793931	0.0417255	8.82145e-05
61155	T	8.46776e-05	0.959609	0.000169355	0.0401372
71414	G	0.0421393	0.00835415	0.000450469	0.949056
85678	A	0.968453	0.00088739	0.0305706	8.8739e-05
98438	C	0.0315277	0.000200813	0.968121	0.00015061
98448	G	0.000200965	0.0320036	0.000200965	0.967594
98457	G	0	0.0390335	0	0.960967
98458	G	0	0.0449822	0.00030122	0.954717
98470	G	5.00075e-05	0.0414562	0.000100015	0.958394
98479	G	4.96204e-05	0.0304669	4.96204e-05	0.969434
98480	G	0	0.0321543	4.94682e-05	0.967796
98584	G	4.96155e-05	0.0327958	9.9231e-05	0.967055
103067	G	5.23095e-05	0.0432599	0.000209238	0.956479
103071	G	0	0.0397772	0.000156193	0.960067
103079	G	0	0.0345435	0.000258947	0.965198
103083	G	5.17143e-05	0.0622641	0.000258572	0.937426
103090	G	5.15464e-05	0.0346907	0.000103093	0.965155
103094	C	0.0506497	5.11614e-05	0.949248	5.11614e-05
103100	C	0.065771	0.00255665	0.930469	0.00120313
103105	A	0.962914	0.0341196	0.00291747	4.94486e-05
103108	G	9.92556e-05	0.0475931	0.000545906	0.951762
103110	C	0.0481384	0.00480888	0.942839	0.00421397
103114	C	0.0876622	0.000246658	0.911795	0.000295989
103120	G	0.000147333	0.0951773	0.000785777	0.90389
103124	G	0.000145702	0.114619	0.00315687	0.882079
Polymorphic site	Ref	The percentage of each base on sites of ELQ7P-10
		A	T	C	G
2963	A	0.968737	0.000650459	0.0304903	0.000121961
4783	A	0.897437	0.000642894	0.00210012	0.09982
4785	G	0.89696	0.000472265	0.00270479	0.0998626
9643	T	0.0428861	0.955596	0.000590369	0.000927722
9738	G	0.000214087	0.0556626	0.000385356	0.943738
37709	A	0.960655	0.00134369	0.00243544	0.0355658
49236	A	0.952474	0.0457733	0.00163615	0.000116868
54927	G	0.951972	0.000825219	0.00136161	0.0458409
56499	A	0.93247	0.000341924	0.0671881	0
56522	A	0.955978	0.000593749	0.0434285	0
85709	A	0.96741	0.000250689	0.0322972	4.17816e-05
98448	G	0.000164087	0.0306842	0.000328174	0.968823
98457	G	0	0.0343034	5.53281e-05	0.965641
98458	G	0.000110564	0.0369838	0.000165847	0.96274
98470	G	0	0.0369514	0.000169243	0.962879
98480	G	0	0.0304725	5.59128e-05	0.969472
98584	G	0	0.0338044	0	0.966196
103067	G	4.71165e-05	0.039248	4.71165e-05	0.960658
103071	G	4.69594e-05	0.0364874	4.69594e-05	0.963419
103079	G	0.00023525	0.0319469	0.00023525	0.967583
103083	G	4.70057e-05	0.0552787	0.000141017	0.944533
103090	G	0	0.0313248	9.39276e-05	0.968581
103094	C	0.0490614	0.000234071	0.950658	4.68143e-05
103100	C	0.0596504	0.0017109	0.937529	0.00110978
103105	A	0.965076	0.0317279	0.00301301	0.000182607
103108	G	9.13409e-05	0.0424278	0.000593716	0.956887
103110	C	0.0420563	0.00433335	0.950874	0.00273685
103114	C	0.0877465	9.13075e-05	0.912071	9.13075e-05
103120	G	4.52694e-05	0.087234	0.000543232	0.912177
103124	G	0.00035657	0.11067	0.00329827	0.885675
131010	T	0.000637564	0.966059	7.50075e-05	0.0332283
Polymorphic site	Ref	The percentage of each base on sites of ELQ7P-20
		A	T	C	G
2511	T		0.93475	0.0648384	8.22e-05
2704	G	0.0422408	0.00522354	0.000164521	0.952371
2963	A	0.967	0.000885068	0.0319046	0.00021073
4141	A	0.553775	0.00106569	0.000682041	0.444478
4783	A	0.170757	0.00201613	0.000350631	0.826876
4785	G	0.170104	0.00149214	0.000351093	0.828052
4831	G	0.182736	0.00238219	0.000433125	0.814449
9643	T	0.0431459	0.956492	0.000135679	0.000226132
9738	G	0	0.0444737	0.000381566	0.955145
33966	C	0.00204569	0.0868138	0.911013	0.000127855
49236	A	0.907264	0.0922468	0.000489019	0
56499	A	0.924392	0.000232926	0.0753284	4.66e-05
56522	A	0.964056	0.000780389	0.0350257	0.000137716
103083	G	0	0.033445	0.00012184	0.966433
103087	A	0.963861	0.0319735	0.00404263	0.000122504
103094	C	0.0438607	6.07e-05	0.956079	0
103100	C	0.0490436	0.00524403	0.945176	0.000536321
103105	A	0.95422	0.0430771	0.00270334	0
103108	G	5.91e-05	0.0517761	0.00135942	0.946805
103110	C	0.0336397	0.015023	0.949216	0.00212089
103114	C	0.0952717	0.000706589	0.903845	0.000176647
103115	A	0.964776	0.034754	0.000352237	0.000117412
103118	A	0.959445	0.0389815	0.00145671	0.000116537
103120	G	0.000231481	0.141956	0.000752315	0.85706
103124	G	0.000621293	0.193335	0.00525275	0.800791
103128	T	0.0392238	0.960102	0.000570717	0.000103767
103134	A	0.960578	0.00024639	0.0391268	4.93e-05
128077	G	0.0360656	0.00350637	0.000273224	0.960155
134289	G	0.0445047	0.00207689	0.000169542	0.953249
