# Supplementary material for: Genetic Polymorphism Drives Susceptibility Between Bacteria and Bacteriophages
Source: Front Microbiol. 2021 Mar 24;12:627897. doi: 10.3389/fmicb.2021.627897 (PMC8024471; doi:10.3389/fmicb.2021.627897)
Supplement: Supplementary Table 2 — Fifty-nine biological processes identified by gene ontology enrichment analysis based on the unique polymorphism sites in the 38 functional genes of R1-3-1. [file Table_2.XLSX]

## Sheet: Table S2 - 副本
GOID	ONTOLOGY	ID	Description	GeneRatio	BgRatio	pvalue	p.adjust	qvalue	geneID	Count
GO:0009057	BP	GO:0009057	macromolecule catabolic process	43871	7/570	0.00555883	0.196511	0.169848	Staphylococcus_00145/Staphylococcus_01845	2
GO:0055086	BP	GO:0055086	nucleobase-containing small molecule metabolic process	43992	119/570	0.0074197	0.196511	0.169848	Staphylococcus_00145/Staphylococcus_00655/Staphylococcus_00674/Staphylococcus_01733/Staphylococcus_01865/Staphylococcus_02235	6
GO:1901135	BP	GO:1901135	carbohydrate derivative metabolic process	43992	122/570	0.00845663	0.196511	0.169848	Staphylococcus_00145/Staphylococcus_00655/Staphylococcus_00674/Staphylococcus_01733/Staphylococcus_01865/Staphylococcus_02235	6
GO:0006733	BP	GO:0006733	oxidoreduction coenzyme metabolic process	43871	10/570	0.0115792	0.196511	0.169848	Staphylococcus_00161/Staphylococcus_01865	2
GO:0019693	BP	GO:0019693	ribose phosphate metabolic process	43961	91/570	0.0121222	0.196511	0.169848	Staphylococcus_00145/Staphylococcus_00655/Staphylococcus_00674/Staphylococcus_01865/Staphylococcus_02235	5
GO:0006793	BP	GO:0006793	phosphorus metabolic process	43992	136/570	0.0148316	0.196511	0.169848	Staphylococcus_00145/Staphylococcus_00161/Staphylococcus_00655/Staphylococcus_00674/Staphylococcus_01865/Staphylococcus_02235	6
GO:0006796	BP	GO:0006796	phosphate-containing compound metabolic process	43992	136/570	0.0148316	0.196511	0.169848	Staphylococcus_00145/Staphylococcus_00161/Staphylococcus_00655/Staphylococcus_00674/Staphylococcus_01865/Staphylococcus_02235	6
GO:0019438	BP	GO:0019438	aromatic compound biosynthetic process	43992	137/570	0.0153958	0.196511	0.169848	Staphylococcus_00145/Staphylococcus_00655/Staphylococcus_00674/Staphylococcus_01733/Staphylococcus_01787/Staphylococcus_02235	6
GO:0034641	BP	GO:0034641	cellular nitrogen compound metabolic process	44084	306/570	0.0183465	0.196511	0.169848	Staphylococcus_00145/Staphylococcus_00655/Staphylococcus_00674/Staphylococcus_01129/Staphylococcus_01733/Staphylococcus_01787/Staphylococcus_01845/Staphylococcus_01865/Staphylococcus_02235	9
GO:0006725	BP	GO:0006725	cellular aromatic compound metabolic process	44053	244/570	0.0187113	0.196511	0.169848	Staphylococcus_00145/Staphylococcus_00655/Staphylococcus_00674/Staphylococcus_01733/Staphylococcus_01787/Staphylococcus_01845/Staphylococcus_01865/Staphylococcus_02235	8
GO:0006400	BP	GO:0006400	tRNA modification	43871	13/570	0.0195099	0.196511	0.169848	Staphylococcus_00674/Staphylococcus_01733	2
GO:0008033	BP	GO:0008033	tRNA processing	43871	14/570	0.0225476	0.196511	0.169848	Staphylococcus_00674/Staphylococcus_01733	2
GO:0009117	BP	GO:0009117	nucleotide metabolic process	43961	106/570	0.0232919	0.196511	0.169848	Staphylococcus_00145/Staphylococcus_00655/Staphylococcus_00674/Staphylococcus_01865/Staphylococcus_02235	5
GO:0006753	BP	GO:0006753	nucleoside phosphate metabolic process	43961	107/570	0.0242272	0.196511	0.169848	Staphylococcus_00145/Staphylococcus_00655/Staphylococcus_00674/Staphylococcus_01865/Staphylococcus_02235	5
GO:0018130	BP	GO:0018130	heterocycle biosynthetic process	43992	150/570	0.0242829	0.196511	0.169848	Staphylococcus_00145/Staphylococcus_00655/Staphylococcus_00674/Staphylococcus_01733/Staphylococcus_01787/Staphylococcus_02235	6
GO:0046483	BP	GO:0046483	heterocycle metabolic process	44053	254/570	0.0246438	0.196511	0.169848	Staphylococcus_00145/Staphylococcus_00655/Staphylococcus_00674/Staphylococcus_01733/Staphylococcus_01787/Staphylococcus_01845/Staphylococcus_01865/Staphylococcus_02235	8
GO:1901362	BP	GO:1901362	organic cyclic compound biosynthetic process	43992	151/570	0.0250956	0.196511	0.169848	Staphylococcus_00145/Staphylococcus_00655/Staphylococcus_00674/Staphylococcus_01733/Staphylococcus_01787/Staphylococcus_02235	6
GO:1901575	BP	GO:1901575	organic substance catabolic process	43961	109/570	0.0261757	0.196511	0.169848	Staphylococcus_00145/Staphylococcus_00655/Staphylococcus_00674/Staphylococcus_01845/Staphylococcus_01865	5
GO:1901360	BP	GO:1901360	organic cyclic compound metabolic process	44053	257/570	0.026692	0.196511	0.169848	Staphylococcus_00145/Staphylococcus_00655/Staphylococcus_00674/Staphylococcus_01733/Staphylococcus_01787/Staphylococcus_01845/Staphylococcus_01865/Staphylococcus_02235	8
GO:0009056	BP	GO:0009056	catabolic process	43961	111/570	0.0282301	0.196511	0.169848	Staphylococcus_00145/Staphylococcus_00655/Staphylococcus_00674/Staphylococcus_01845/Staphylococcus_01865	5
GO:0044271	BP	GO:0044271	cellular nitrogen compound biosynthetic process	44022	207/570	0.0308885	0.196511	0.169848	Staphylococcus_00145/Staphylococcus_00655/Staphylococcus_00674/Staphylococcus_01129/Staphylococcus_01733/Staphylococcus_01787/Staphylococcus_02235	7
GO:0034655	BP	GO:0034655	nucleobase-containing compound catabolic process	43931	77/570	0.0341819	0.196511	0.169848	Staphylococcus_00145/Staphylococcus_00655/Staphylococcus_00674/Staphylococcus_01845	4
GO:0006207	BP	GO:0006207	'de novo' pyrimidine nucleobase biosynthetic process	43840	2/570	0.0348102	0.196511	0.169848	Staphylococcus_02235	1
GO:0009410	BP	GO:0009410	response to xenobiotic stimulus	43840	2/570	0.0348102	0.196511	0.169848	Staphylococcus_00674	1
GO:0019637	BP	GO:0019637	organophosphate metabolic process	43961	117/570	0.0350548	0.196511	0.169848	Staphylococcus_00145/Staphylococcus_00655/Staphylococcus_00674/Staphylococcus_01865/Staphylococcus_02235	5
GO:0019439	BP	GO:0019439	aromatic compound catabolic process	43931	79/570	0.0372565	0.196511	0.169848	Staphylococcus_00145/Staphylococcus_00655/Staphylococcus_00674/Staphylococcus_01845	4
GO:0034654	BP	GO:0034654	nucleobase-containing compound biosynthetic process	43961	120/570	0.0388541	0.196511	0.169848	Staphylococcus_00145/Staphylococcus_00655/Staphylococcus_00674/Staphylococcus_01733/Staphylococcus_02235	5
GO:0034404	BP	GO:0034404	nucleobase-containing small molecule biosynthetic process	43931	80/570	0.0388563	0.196511	0.169848	Staphylococcus_00145/Staphylococcus_00655/Staphylococcus_00674/Staphylococcus_01733	4
GO:0044237	BP	GO:0044237	cellular metabolic process	44114	414/570	0.0396426	0.196511	0.169848	Staphylococcus_00145/Staphylococcus_00161/Staphylococcus_00655/Staphylococcus_00674/Staphylococcus_01129/Staphylococcus_01733/Staphylococcus_01787/Staphylococcus_01845/Staphylococcus_01865/Staphylococcus_02235	10
GO:0046700	BP	GO:0046700	heterocycle catabolic process	43931	81/570	0.040498	0.196511	0.169848	Staphylococcus_00145/Staphylococcus_00655/Staphylococcus_00674/Staphylococcus_01845	4
GO:0044270	BP	GO:0044270	cellular nitrogen compound catabolic process	43931	82/570	0.042182	0.196511	0.169848	Staphylococcus_00145/Staphylococcus_00655/Staphylococcus_00674/Staphylococcus_01845	4
GO:1901361	BP	GO:1901361	organic cyclic compound catabolic process	43931	82/570	0.042182	0.196511	0.169848	Staphylococcus_00145/Staphylococcus_00655/Staphylococcus_00674/Staphylococcus_01845	4
GO:0071704	BP	GO:0071704	organic substance metabolic process	44114	418/570	0.0436898	0.196511	0.169848	Staphylococcus_00145/Staphylococcus_00161/Staphylococcus_00655/Staphylococcus_00674/Staphylococcus_01129/Staphylococcus_01733/Staphylococcus_01787/Staphylococcus_01845/Staphylococcus_01865/Staphylococcus_02235	10
GO:0009119	BP	GO:0009119	ribonucleoside metabolic process	43931	83/570	0.0439084	0.196511	0.169848	Staphylococcus_00145/Staphylococcus_00655/Staphylococcus_00674/Staphylococcus_01733	4
GO:0006139	BP	GO:0006139	nucleobase-containing compound metabolic process	44022	222/570	0.04588	0.196511	0.169848	Staphylococcus_00145/Staphylococcus_00655/Staphylococcus_00674/Staphylococcus_01733/Staphylococcus_01845/Staphylococcus_01865/Staphylococcus_02235	7
GO:1901564	BP	GO:1901564	organonitrogen compound metabolic process	44053	279/570	0.0462281	0.196511	0.169848	Staphylococcus_00145/Staphylococcus_00655/Staphylococcus_00674/Staphylococcus_01129/Staphylococcus_01733/Staphylococcus_01787/Staphylococcus_01865/Staphylococcus_02235	8
GO:0044281	BP	GO:0044281	small molecule metabolic process	44022	224/570	0.0482288	0.196511	0.169848	Staphylococcus_00145/Staphylococcus_00161/Staphylococcus_00655/Staphylococcus_00674/Staphylococcus_01733/Staphylococcus_01865/Staphylococcus_02235	7
GO:0009116	BP	GO:0009116	nucleoside metabolic process	43931	86/570	0.0493444	0.196511	0.169848	Staphylococcus_00145/Staphylococcus_00655/Staphylococcus_00674/Staphylococcus_01733	4
GO:1901657	BP	GO:1901657	glycosyl compound metabolic process	43931	86/570	0.0493444	0.196511	0.169848	Staphylococcus_00145/Staphylococcus_00655/Staphylococcus_00674/Staphylococcus_01733	4
GO:0044249	BP	GO:0044249	cellular biosynthetic process	44053	283/570	0.0507539	0.196511	0.169848	Staphylococcus_00145/Staphylococcus_00161/Staphylococcus_00655/Staphylococcus_00674/Staphylococcus_01129/Staphylococcus_01733/Staphylococcus_01787/Staphylococcus_02235	8
GO:0002097	BP	GO:0002097	tRNA wobble base modification	43840	3/570	0.051803	0.196511	0.169848	Staphylococcus_01733	1
GO:0006098	BP	GO:0006098	pentose-phosphate shunt	43840	3/570	0.051803	0.196511	0.169848	Staphylococcus_01865	1
GO:0006206	BP	GO:0006206	pyrimidine nucleobase metabolic process	43840	3/570	0.051803	0.196511	0.169848	Staphylococcus_02235	1
GO:0006268	BP	GO:0006268	DNA unwinding involved in DNA replication	43840	3/570	0.051803	0.196511	0.169848	Staphylococcus_00655	1
GO:0006270	BP	GO:0006270	DNA replication initiation	43840	3/570	0.051803	0.196511	0.169848	Staphylococcus_00655	1
GO:0006271	BP	GO:0006271	DNA strand elongation involved in DNA replication	43840	3/570	0.051803	0.196511	0.169848	Staphylococcus_00655	1
GO:0006720	BP	GO:0006720	isoprenoid metabolic process	43840	3/570	0.051803	0.196511	0.169848	Staphylococcus_00161	1
GO:0006739	BP	GO:0006739	NADP metabolic process	43840	3/570	0.051803	0.196511	0.169848	Staphylococcus_01865	1
GO:0006740	BP	GO:0006740	NADPH regeneration	43840	3/570	0.051803	0.196511	0.169848	Staphylococcus_01865	1
GO:0008299	BP	GO:0008299	isoprenoid biosynthetic process	43840	3/570	0.051803	0.196511	0.169848	Staphylococcus_00161	1
GO:0008616	BP	GO:0008616	queuosine biosynthetic process	43840	3/570	0.051803	0.196511	0.169848	Staphylococcus_01733	1
GO:0019682	BP	GO:0019682	glyceraldehyde-3-phosphate metabolic process	43840	3/570	0.051803	0.196511	0.169848	Staphylococcus_01865	1
GO:0019856	BP	GO:0019856	pyrimidine nucleobase biosynthetic process	43840	3/570	0.051803	0.196511	0.169848	Staphylococcus_02235	1
GO:0030091	BP	GO:0030091	protein repair	43840	3/570	0.051803	0.196511	0.169848	Staphylococcus_00145	1
GO:0046116	BP	GO:0046116	queuosine metabolic process	43840	3/570	0.051803	0.196511	0.169848	Staphylococcus_01733	1
GO:0051156	BP	GO:0051156	glucose 6-phosphate metabolic process	43840	3/570	0.051803	0.196511	0.169848	Staphylococcus_01865	1
GO:1901576	BP	GO:1901576	organic substance biosynthetic process	44053	284/570	0.0519377	0.196511	0.169848	Staphylococcus_00145/Staphylococcus_00161/Staphylococcus_00655/Staphylococcus_00674/Staphylococcus_01129/Staphylococcus_01733/Staphylococcus_01787/Staphylococcus_02235	8
GO:0009259	BP	GO:0009259	ribonucleotide metabolic process	43931	88/570	0.0531843	0.196511	0.169848	Staphylococcus_00145/Staphylococcus_00655/Staphylococcus_00674/Staphylococcus_02235	4
GO:0044282	BP	GO:0044282	small molecule catabolic process	43931	88/570	0.0531843	0.196511	0.169848	Staphylococcus_00145/Staphylococcus_00655/Staphylococcus_00674/Staphylococcus_01865	4
