# Supplementary material for: Genetic Polymorphism Drives Susceptibility Between Bacteria and Bacteriophages
Source: Front Microbiol. 2021 Mar 24;12:627897. doi: 10.3389/fmicb.2021.627897 (PMC8024471; doi:10.3389/fmicb.2021.627897)
Supplement: Supplementary Table 3 — The protein information encoded by the gene with the polymorphic sites in the phage genomes and the numbers of four bases mapped to these sites. [file Table_3.XLSX]

## Sheet: Sheet1
Polymorphic site	Phage	Number of bases mapped to the site				Putative protein encoded by the gene
		A	T	C	G
2704	LQ7	0	240	3	23711	Terminase large subunit
	ELQ7P-10	1	238	5	25623
	ELQ7P-20	1027	127	4	23155
4141	LQ7	23112	11	58	7	Terminase large subunit
	ELQ7P-10	24111	9	54	2
	ELQ7P-20	12991	25	16	10427
4783	LQ7	23112	11	58	7	Terminase large subunit
	ELQ7P-10	20939	15	49	2329
	ELQ7P-20	3896	46	8	18866
4785	LQ7	0	145	5	23277
	ELQ7P-10	20892	11	63	2326
	ELQ7P-20	3876	34	8	18868
33966	LQ7	131	0	22940	4	Tail lysin
	ELQ7P-10	162	20	25531	3
	ELQ7P-20	48	2037	21376	3
49236	LQ7	23205	18	47	1	Baseplate morphogenetic protein
	ELQ7P-10	24450	1175	42	3
	ELQ7P-20	20408	2075	11	0
